# Supplementary material for: Self-Discharge Processes in Symmetrical Supercapacitors with Activated Carbon Electrodes
Source: Materials (Basel). 2023 Sep 26;16(19):6415. doi: 10.3390/ma16196415 (PMC10573834; doi:10.3390/ma16196415)
Supplement: Supplementary file 1 [file materials-16-06415-s001.zip]

Archive with 2 entries (2 files):
- SI_figures.pdf
- Video S1.mp4
